# Supplementary material for: Co‐evolutionary dynamics between a defensive microbe and a pathogen driven by fluctuating selection
Source: Mol Ecol. 2016 Dec 5;26(7):1778–89. doi: 10.1111/mec.13906 (PMC6849518; doi:10.1111/mec.13906)
Supplement: Supplementary file 2 — Appendix S1 Mutations found present in replicate E. faecalis genomes across all treatments. [file MEC-26-1778-s002.csv]

Chromosome	Position	Reference	Variant	Gene.ID	Gene.name	Strand	Reference.codon	Variant.codon	Reference.AA	Variant.AA	Codon.position	C1.10	C2.10	C3.10	C4.10	C5.10	E1.10	E2.10	E3.10	E4.10	E5.10	C1.5	C2.5	C3.5	C4.5	C5.5	E1.5	E2.5	E3.5	E4.5	E5.5
NC_017316.1	12611	G	A	OG1RF_RS00060	DHH family phosphoesterase	1	GCG	ACG	A	T	1	0	0	0	0.2	0	0	0	0	0	0	0	0	0	0	0	0	0	0	0	0
NC_017316.1	27611	G	A	OG1RF_RS00125	hypothetical protein	-1	TGT	TAT	C	Y	2	0	0	0	0	0	0	0.125	0	0	0	0	0	0	0	0	0	0	0	0	0
NC_017316.1	100222	C	T	OG1RF_RS00440	cell surface protein	1	AGC	AGT	S	S	3	0	0.05	0	0	0	0	0	0	0	0	0	0	0	0	0	0	0	0	0	0
NC_017316.1	144619	C	T	OG1RF_RS00655	hypothetical protein	1	GCC	GCT	A	A	3	0	0	0	0	0	0	0	0	0	0.1	0	0	0	0	0	0	0	0	0	0
NC_017316.1	321843	C	A	OG1RF_RS01685	multidrug transporter	-1	TCC	TAC	S	Y	2	0	0	0	0	0	0	0	0	0	0	0	0	0	0	0	0	0	0.05	0	0
NC_017316.1	396903	G	A	OG1RF_RS02080	LacI family transcriptional regulator	1	GCG	ACG	A	T	1	0	0	0	0	0	0	0	0	0	0	0	0	0	0	0	0	0	0	0.275	0
NC_017316.1	495652	G	A	OG1RF_RS02520	nicotinamide mononucleotide transporter PnuC	1	CTG	CTA	L	L	3	0	0	0	0	0	0	0	0	0	0	0	0	0	0	0.05	0	0	0	0	0
NC_017316.1	665142	G	T	OG1RF_RS03265	bifunctional acetaldehyde-CoA/alcohol dehydrogenase	1	GCT	TCT	A	S	1	0	0	0	0	0	0	0.1	0	0	0	0	0	0	0	0	0	0	0	0	0
NC_017316.1	687035	C	A	OG1RF_RS03385	hypothetical protein	1	CTA	ATA	L	I	1	0	0	0	0	0	0	0	0	0	0	0	0	0	0	0	0	0	0	0.05	0
NC_017316.1	708115	G	A	OG1RF_RS03485	peptidase M23	1	CGT	CAT	R	H	2	0	0	0	0	0	0	0	0	0	0	0	0	0	0	0	0	0	0	0	0.05
NC_017316.1	716744	G	A	OG1RF_RS03535	galactose mutarotase	-1	GTT	ATT	V	I	1	0	0	0	0	0	0	0	0	0.05	0	0	0	0	0	0	0	0	0	0	0
NC_017316.1	763202	G	A	OG1RF_RS03810	ileS	1	TGT	TAT	C	Y	2	0.675	0	0	0	0	0	0	0	0	0	0.175	0	0	0	0	0	0	0	0	0
NC_017316.1	769006	G	T	OG1RF_RS03840	RNA helicase	1	ATG	ATT	M	I	3	0	0	0.425	0	0	0	0	0	0	0	0	0	0.15	0	0	0	0	0	0	0
NC_017316.1	822615	A	T			0					-1	0	0	0	0.05	0	0	0	0	0	0	0	0	0	0	0	0	0	0	0	0
NC_017316.1	822619	T	C			0					-1	0	0	0	0.05	0	0	0	0	0	0	0	0	0	0	0	0	0	0	0	0
NC_017316.1	822626	A	G			0					-1	0	0	0	0.05	0	0	0	0	0	0	0	0	0	0	0	0	0	0	0	0
NC_017316.1	822630	A	T			0					-1	0	0	0	0.05	0	0	0	0	0	0	0	0	0	0	0	0	0	0	0	0
NC_017316.1	823050	T	C			0					-1	0	0.075	0	0	0	0	0	0	0	0	0	0	0	0	0	0	0	0	0	0
NC_017316.1	823132	G	A			0					-1	0	0	0	0	0	0	0	0	0	0	0	0	0.075	0	0	0	0	0	0	0
NC_017316.1	823133	A	T			0					-1	0	0	0	0	0	0	0	0	0	0	0	0	0.075	0	0	0	0	0	0	0
NC_017316.1	840921	C	A	OG1RF_RS04210	membrane protein	1	GCA	GAA	A	E	2	0	0.05	0	0	0	0	0	0	0	0	0	0	0	0	0	0	0	0	0	0
NC_017316.1	866204	T	A			0					-1	0	0	0	0	0	0	0	0	0	0	0	0	0	0	0.05	0	0	0	0	0
NC_017316.1	866205	ATCTG	A			0					-1	0	0	0	0	0	0	0	0	0	0	0	0	0	0	0.05	0	0	0	0	0
NC_017316.1	866209	G	GAAAA			0					-1	0	0	0	0	0	0	0	0	0	0	0	0	0	0	0.05	0	0	0	0	0
NC_017316.1	963095	C	A			0					-1	0	0	0	0	0	0	0	0	0	0	0	0	0.05	0	0	0	0	0	0	0
NC_017316.1	963102	C	A			0					-1	0	0	0	0	0	0	0	0	0	0	0	0	0.05	0	0	0	0	0	0	0
NC_017316.1	963103	G	A			0					-1	0	0	0	0	0	0	0	0	0	0	0	0	0.05	0	0	0	0	0	0	0
NC_017316.1	1063726	A	T	OG1RF_RS05300	hypothetical protein	-1	ATT	TTT	I	F	1	0	0	0	0	0	0	0	0	0	0	0	0	0.05	0	0	0	0.025	0	0	0
NC_017316.1	1063735	TCG	T	OG1RF_RS05300	hypothetical protein	-1	TCG	-	S	-	1	0	0	0	0	0	0	0.025	0	0	0	0	0	0.05	0	0	0	0	0	0	0
NC_017316.1	1063737	G	GTTTTTTTTTTTTTTTTTTTT	OG1RF_RS05300	hypothetical protein	-1	TCG	-	S	-	3	0	0	0	0	0	0	0	0	0	0	0	0	0.05	0	0	0	0	0	0	0
NC_017316.1	1108593	G	A	OG1RF_RS05535	PadR family transcriptional regulator	1	ATG	ATA	M	I	3	0	0	0	0	0	0	0	0	0	0	0	0	0	0.05	0	0.025	0	0	0	0
NC_017316.1	1120269	G	T	OG1RF_RS05590	dnaK	1	GCT	TCT	A	S	1	0	0	0	0	0	0	0	0	0.1	0	0	0	0	0	0	0	0	0	0	0
NC_017316.1	1142731	C	T	OG1RF_RS05700	2-hydroxyglutaryl-CoA dehydratase	1	GGC	GGT	G	G	3	0	0	0	0	0	0	0	0.05	0	0	0	0	0	0	0	0	0	0	0	0
NC_017316.1	1190499	C	A			0					-1	0	0	0	0	0	0	0.05	0	0	0	0	0	0	0	0	0	0	0	0	0
NC_017316.1	1194063	AGCACCTAAAGCGGAAGCAGCT	A	OG1RF_RS05930	dihydrolipoamide acetyltransferase	1	GCA	-	A	-	3	0	0	0	0	0.05	0	0	0	0	0	0	0	0	0	0	0	0	0	0	0
NC_017316.1	1210254	ATTTCCGATG	A			0					-1	0	0	0	0	0	0	0	0	0	0	0	0.05	0	0	0	0	0	0.025	0	0
NC_017316.1	1210263	G	GAAAAAAAAA			0					-1	0	0	0	0	0	0	0	0	0	0	0	0.05	0	0	0	0	0	0.025	0	0
NC_017316.1	1245088	C	T	OG1RF_RS06175	colicin V production protein CvpA	1	ACG	ATG	T	M	2	0	0	0	0	0	0	0	0	0	0	0	0	0	0	0	0	0.1	0	0	0
NC_017316.1	1310130	G	T			0					-1	0	0	0	0	0	0	0	0	0	0	0	0	0	0	0	0	0	0	0.05	0
NC_017316.1	1317832	GT	G			0					-1	0	0	0	0	0	0	0.925	0	0	0.475	0	0	0	0	0	0	0.45	0	0	0
NC_017316.1	1345266	G	A	OG1RF_RS06655	Cro/Cl family transcriptional regulator	1	TGG	TGA	W	*	3	0	0	0	0	0	0	0	0	0	0	0	0	0	0	0.05	0	0	0	0	0
NC_017316.1	1383178	G	C	OG1RF_RS06830	6-phospho-beta-glucosidase	-1	CCG	CCC	P	P	3	0	0	0	0	0	0	0	0	0	0	0	0	0	0	0.05	0	0	0	0	0
NC_017316.1	1399022	C	T			0					-1	0.025	0	0	0.05	0	0	0.025	0	0.025	0	0	0	0.05	0.025	0	0.025	0	0.025	0	0.025
NC_017316.1	1400745	C	T	OG1RF_RS06895	ethanolamine utilization protein EutN	-1	GCC	GCT	A	A	3	0	0	0	0	0	0	0	0	0	0	0.05	0	0	0	0	0	0	0	0	0
NC_017316.1	1402371	G	C	OG1RF_RS06910	hypothetical protein	-1	GAC	CAC	D	H	1	0	0	0	0	0	0	0	0	0	0	0	0.05	0	0	0	0	0	0	0	0
NC_017316.1	1420644	G	A	OG1RF_RS07005	transcriptional repressor CodY	-1	TTG	TTA	L	L	3	0	0	0	0	0	0	0	0	0	0	0	0	0	0	0.05	0	0	0	0	0
NC_017316.1	1465495	AT	A	OG1RF_RS07240	hypothetical protein	-1	CAT	-	H	-	2	0	0	0	0	0.05	0	0	0	0	0	0	0	0	0	0	0	0	0	0	0
NC_017316.1	1547103	G	C	OG1RF_RS07655	purH	-1	TGA	TCA	*	S	2	0	0	0	0	0	0	0	0	0	0	0	0	0	0	0	0	0	0	0	0.075
NC_017316.1	1573630	G	T	OG1RF_RS07775	beta-galactosidase	-1	GCC	TCC	A	S	1	0	0	0	0	0	0	0	0	0	0.025	0	0	0	0	0	0	0	0	0	0.05
NC_017316.1	1617044	G	T	OG1RF_RS07935	1-(5-phosphoribosyl)-5-amino-4-imidazole-carboxylate carboxylase	1	GAA	TAA	E	*	1	0	0	0	0.2	0	0	0	0	0	0	0	0	0	0	0	0	0	0	0	0
NC_017316.1	1712344	C	A	OG1RF_RS08425	hypothetical protein	1	TCA	TAA	S	*	2	0	0	0	0	0	0	0	0	0	0	0	0	0	0	0	0	0	0	0.55	0
NC_017316.1	1717072	T	TCGGTGGTCGC	OG1RF_RS08465	competence protein ComG	-1	CTC	-	L	-	2	0	0.075	0	0	0	0	0	0	0	0	0	0	0	0	0	0	0	0	0	0
NC_017316.1	1717074	G	GGTGGTCGCCGTATCATTAAAAAAA	OG1RF_RS08465	competence protein ComG	-1	GAT	-	D	-	1	0	0	0	0	0	0	0	0	0	0.05	0	0	0	0	0	0	0	0	0	0
NC_017316.1	1717074	G	GGTGGTCGCCGTATCATTAAAAAAAAA	OG1RF_RS08465	competence protein ComG	-1	GAT	-	D	-	1	0	0	0	0	0	0	0	0.05	0	0	0	0	0	0	0	0	0	0	0	0.05
NC_017316.1	1717074	G	GGTGGTCGCCGTATCATTAAAAAAAA	OG1RF_RS08465	competence protein ComG	-1	GAT	-	D	-	1	0	0	0	0	0	0	0	0	0	0	0	0	0	0	0	0.05	0	0	0	0
NC_017316.1	1717076	T	TGG	OG1RF_RS08465	competence protein ComG	-1	GAT	-	D	-	3	0	0	0	0	0	0	0.05	0	0	0	0	0	0	0	0	0	0	0	0	0
NC_017316.1	1750854	G	T	OG1RF_RS08605	membrane protein	1	GCT	TCT	A	S	1	0	0	0	0	0	0	0	0.2	0	0	0	0	0	0	0	0	0	0.125	0	0
NC_017316.1	1787496	C	A			0					-1	0	0.25	0	0	0	0	0	0	0	0	0	0.25	0	0	0	0	0	0	0	0
NC_017316.1	1796656	G	A			0					-1	0	0	0	0	0	0	0	0	0	0.05	0	0	0	0	0	0	0	0	0	0
NC_017316.1	1807271	A	T	OG1RF_RS08830	glycosyl transferase family 2	-1	AAT	TAT	N	Y	1	0	0	0	0	0	0	0	0	0	0	0	0.05	0	0	0	0	0	0	0	0
NC_017316.1	1807272	A	T	OG1RF_RS08830	glycosyl transferase family 2	-1	AAT	ATT	N	I	2	0	0	0	0	0	0	0	0	0	0	0	0.05	0	0	0	0	0	0	0	0
NC_017316.1	1848356	G	A	OG1RF_RS13215	cell wall surface anchor family protein	-1	GGC	AGC	G	S	1	0	0	0	0	0	0	0	0	0	0	0	0	0.05	0	0	0	0	0	0	0
NC_017316.1	1848743	A	G	OG1RF_RS13215	cell wall surface anchor family protein	-1	ACC	GCC	T	A	1	0.025	0	0	0.025	0	0	0.025	0.05	0.025	0.025	0	0	0	0.025	0	0	0	0	0	0
NC_017316.1	1872619	C	T	OG1RF_RS09105	hypothetical protein	-1	AAC	AAT	N	N	3	0	0	0	0	0	0	0	0.625	0	0	0	0	0	0	0	0	0	0	0	0
NC_017316.1	1895280	A	AATTGAACTAACCCGACATTTTGAGAGAAACCTGTAT	OG1RF_RS09200	xanthine permease	-1	TAA	-	*	-	2	0	0	0	0.575	0	0	0	0	0	0	0	0	0	0	0	0	0	0	0	0
NC_017316.1	1945378	G	A	OG1RF_RS09430	era	-1	GTG	GTA	V	V	3	0	0	0	0	0	1	0	0	0	0	0	0	0	0	0	0.65	0	0	0	0
NC_017316.1	1952046	T	TA	OG1RF_RS09470	phosphotransferase	1	TAA	-	*	-	1	0.075	0	0	0	0	0	0	0	0	0	0	0	0	0	0	0	0	0	0	0
NC_017316.1	2033084	G	T									0	0	0	0	0	0	0	0	0	0	0	0	0	0	0	0	0	0	0	0.05
NC_017316.1	2069087	C	A	OG1RF_RS10020	PLP-dependent lyase/thiolase	-1	GGC	GGA	G	G	3	0	0	0	0	0	0	0	0	0	0	0	0	0	0	0	0	0	0	0.175	0
NC_017316.1	2084379	G	A	OG1RF_RS10085	multidrug ABC transporter ATP-binding protein	-1	TGC	TAC	C	Y	2	0	0	0	0	0	0	0	0	0	0	0	0.25	0	0	0	0	0	0	0	0
NC_017316.1	2152729	AT	A	OG1RF_RS10415	50S rRNA methyltransferase	-1	CAT	-	H	-	2	0	0	0	0	0	0	0	0	0	0	0	0	0	0	0	0	0	0.05	0	0
NC_017316.1	2353107	A	G	OG1RF_RS11435	valS	-1	ATT	GTT	I	V	1	0	0	0	0	0	0	0	0	0	0	0	0	0	0	0	0	0	0	0.525	0
NC_017316.1	2458960	C	A	OG1RF_RS11930	protein-tyrosine-phosphatase	-1	ACC	ACA	T	T	3	0	0.175	0	0	0	0	0	0	0	0	0	0.275	0	0	0	0	0	0	0	0
NC_017316.1	2501430	G	A			0					-1	0	0	0	0	0	0	0	0	0.1	0	0	0	0	0	0	0	0	0	0	0
NC_017316.1	2502191	C	T			0					-1	0	0	0	0	0.025	0	0	0	0	0.05	0	0	0	0	0	0	0	0	0	0
NC_017316.1	2506615	C	A	OG1RF_RS12140	peptide ABC transporter ATP-binding protein	-1	GCT	GAT	A	D	2	0	0	0	0	0	0	0	0	0	0	0	0	0	0	0	0	0	0	0.05	0
NC_017316.1	2519898	G	T	OG1RF_RS12200	thiamine pyrophosphokinase	-1	CGG	CGT	R	R	3	0	0	0	0	0	0	0	0	0	0	0	0	0	0	0	0.2	0	0	0	0
NC_017316.1	2576425	C	T	OG1RF_RS12470	damage-inducible protein A	-1	TCC	TCT	S	S	3	0	0	0	0	0	0	0	0	0	0	0	0	0.2	0	0	0	0	0	0	0
NC_017316.1	2595770	A	G	OG1RF_RS12560	isochorismatase	1	GAC	GGC	D	G	2	0	0	0	0	0	0	0.075	0	0	0	0	0	0	0	0	0	0	0	0	0
NC_017316.2	2603433	G	T			0					-1	0	0	0.175	0	0	0	0	0	0	0	0	0	0	0	0	0	0	0	0	0
NC_017316.1	2691574	G	A			0					-1	0	0	0	0	0.05	0	0	0	0	0	0	0	0	0	0	0	0	0	0	0
