# Supplementary material for: Co‐evolutionary dynamics between a defensive microbe and a pathogen driven by fluctuating selection
Source: Mol Ecol. 2016 Dec 5;26(7):1778–89. doi: 10.1111/mec.13906 (PMC6849518; doi:10.1111/mec.13906)
Supplement: Supplementary file 3 — Appendix S2 Mutations found present in replicate S. aureus genomes across all treatments. [file MEC-26-1778-s003.csv]

Chromosome	Position	Reference	Variant	Gene.ID	Product	Strand	Reference.codon	Variant.codon	Reference.AA	Variant.AA	Codon.position	C1.10	C2.10	C3.10	C4.10	C5.10	E1.10	E2.10	E3.10	E4.10	E5.10	C1.5	C2.5	C3.5	C4.5	C5.5	E1.5	E2.5	E3.5	E4.5	E5.5
NC_002953.3	10884	G	A			0					-1	0	0	0	0	0	0	0.325	0	0	0	0	0	0	0	0	0	0.65	0	0	0
NC_002953.3	59573	C	A	SAS_RS00235	transposase	-1	ACA	AAA	T	K	2	0	0	0	0	0	0	0	0	0	0	0	0	0	0	0.1	0	0	0	0	0
NC_002953.3	135427	C	T	SAS_RS00600	hypothetical protein	1	CGA	TGA	R	*	1	0	0.975	0	0	0	0	0	0	0	0	0	0.675	0	0	0	0	0	0	0	0
NC_002953.3	203056	C	G			0					-1	0	0	0.175	0	0	0	0	0	0	0	0	0	0	0	0	0	0	0	0	0
NC_002953.3	292191	G	A	SAS_RS01275	ribose transporter RbsU	-1	GAA	AAA	E	K	1	0	0	0	0	0	0	0.35	0	0	0	0	0	0	0	0	0	0.2	0	0	0
NC_002953.3	307388	A	ATTAATTGTCGGT	SAS_RS01340	protein EsaA	1	GGA	-	G	-	3	0	0	0	0	0	0	0	0	0	0	0	0	0	0	0.25	0	0	0	0	0
NC_002953.3	423924	G	A			0					-1	0	0	0	0	0	0.075	0	0	0	0	0	0	0	0	0	0	0	0	0.425	0
NC_002953.3	425660	T	C	SAS_RS01965	nuclease	1	TCA	CCA	S	P	1	0	0	0	0	0	0.125	0	0	0	0	0	0	0	0	0	0	0	0	0	0
NC_002953.3	549806	A	G			0					-1	0	1	0	0	0	0	0	0	0	0	0	0.7	0	0	0	0	0	0	0	0
NC_002953.3	574305	G	A	SAS_RS02720	DNA-directed RNA polymerase subunit beta	1	GGT	GAT	G	D	2	0	0	0	0	0.175	0	0	0	0	0	0	0	0	0	0	0	0	0	0	0
NC_002953.3	606165	A	G	SAS_RS02825	glycosyl transferase family 1	1	AAT	AGT	N	S	2	0	0.3	0	0	0	0	0	0	0	0	0	0	0	0	0	0	0	0	0	0
NC_002953.3	613323	A	AT			0					-1	0	0	0	0	0	0	0	0	0	0	0	0	0	0.15	0	0	0	0	0	0
NC_002953.3	621623	G	A	SAS_RS02905	uracil-DNA glycosylase	1	GCG	GCA	A	A	3	0	1	0	0	0	0	0	0	0	0	0	0.675	0	0	0	0	0	0	0	0
NC_002953.3	626196	GA	G			0					-1	0	0	0	0	0	0	0	0.25	0	0	0	0	0	0	0	0	0	0.4	0	0
NC_002953.3	627445	A	T			0					-1	0	0	0	0	0	0	0	0	0	0	0	0.15	0	0	0	0	0	0	0	0
NC_002953.3	629811	G	T			0					-1	0	0	0.95	0	0	0	0	0	0	0	0	0	0.125	0	0	0	0	0	0	0
NC_002953.3	692784	G	A	SAS_RS03290	ferrichrome ABC transporter permease	1	GCT	ACT	A	T	1	0	0	0	0	0	0	0.275	0	0	0	0	0	0	0	0	0	0	0	0	0
NC_002953.3	697673	G	T	SAS_RS03320	membrane protein	1	GCT	TCT	A	S	1	0	0	0	0	0.925	0	0	0	0	0	0	0	0	0	0.625	0	0	0	0	0
NC_002953.3	733955	G	A	SAS_RS03515	membrane protein	1	GGC	GAC	G	D	2	0	0	0	0	0	0	0	0	0	0	0	0	0	0	0	0	0.075	0	0	0
NC_002953.3	739478	G	A	SAS_RS03545	uncharacterized protein	1	ACG	ACA	T	T	3	0	0	0	0	0	0	0	0	0.125	0	0	0	0	0	0	0	0	0	0	0
NC_002953.3	797809	C	T	SAS_RS03845	helicase	1	CAA	TAA	Q	*	1	0	0	0	0	0	0	0.3	0	0	0	0	0	0	0	0	0	0	0	0	0
NC_002953.3	848832	T	G	SAS_RS04065	thermonuclease	1	GGT	GGG	G	G	3	0	0	0	0	0	0	0.25	0	0	0	0	0	0	0	0	0	0.2	0	0	0
NC_002953.3	862180	T	TGG	SAS_RS04175	methionine import ATP-binding protein MetN 2	1	TTC	-	F	-	1	0	0	0	0	0	0	0	0	0	0	0	0	0	0	0	0	0	0	0.075	0
NC_002953.3	868946	G	A	SAS_RS04210	cysteine desulfurase	1	GCT	ACT	A	T	1	0	0.225	0	0	0	0	0	0	0	0	0	0	0	0	0	0	0	0	0	0
NC_002953.3	875238	A	T	SAS_RS04245	hypothetical protein	1	GAC	GTC	D	V	2	0	0	0.15	0	0	0	0	0	0	0	0	0	0	0	0	0	0	0	0	0
NC_002953.3	1034531	ATTAT	A	SAS_RS05095	hypothetical protein	1	TCA	-	S	-	3	0	0	0	0	0	0	0	0	0	0	0	0.125	0	0	0	0	0	0	0	0
NC_002953.3	1101366	C	T	SAS_RS05445	pyruvate dehydrogenase E1 component subunit alpha	1	TAC	TAT	Y	Y	3	0	0	0	0	0	0	0	0.1	0	0	0	0	0	0	0	0	0	0	0	0
NC_002953.3	1136694	C	T	SAS_RS05630	iron-regulated surface determinant protein B	-1	TGC	TGT	C	C	3	0.075	0	0	0	0	0	0	0	0	0	0	0	0	0	0	0	0	0	0	0
NC_002953.3	1140755	A	T	SAS_RS05650	heme uptake system protein IsdE	1	GAA	GTA	E	V	2	0	0	0	0	0	0	0	0.275	0	0	0	0	0	0	0	0	0	0.4	0	0
NC_002953.3	1148196	A	T			0					-1	0	0	0	0	0	0	0	0.175	0	0	0	0	0	0	0	0	0	0	0	0
NC_002953.3	1169390	T	C	SAS_RS05825	alpha-hemolysin	-1	TCC	CCC	S	P	1	0	0	0	0.1	0	0	0	0	0	0	0	0	0	0	0	0	0	0	0	0
NC_002953.3	1187071	G	T	SAS_RS05930	penicillin-binding protein	1	GGT	TGT	G	C	1	0	0	0.425	0	0	0	0	0	0	0	0	0	0	0	0	0	0	0	0	0
NC_002953.3	1222841	T	A	SAS_RS06085	primosomal protein N	1	ATT	AAT	I	N	2	0	0	0	0	0	0	0	0	0	0	0	0	0.2	0	0	0	0	0	0	0
NC_002953.3	1267927	G	T			0					-1	0	0	0.3	0	0	0	0	0	0	0	0	0	0	0	0	0	0	0	0	0
NC_002953.3	1280122	C	G	SAS_RS06355	RIP metalloprotease RseP	1	CCA	GCA	P	A	1	0	0	0	0	0	0.275	0	0	0	0	0	0	0	0	0	0	0	0	0	0
NC_002953.3	1332868	T	G	SAS_RS06570	GTPase HflX	1	GTT	GGT	V	G	2	0	0	0	0	0	0	0	0.075	0	0	0	0	0	0	0	0	0	0.075	0	0
NC_002953.3	1380051	A	C	SAS_RS06840	aconitate hydratase	1	GAT	GCT	D	A	2	0	0	0	0	0	0	0	0	0	0	0	0.15	0	0	0	0	0	0	0	0
NC_002953.3	1477356	G	A	SAS_RS07310	matrix-binding protein	-1	CGT	CAT	R	H	2	0	0	0	0	0	0	0	0	0	0	0	0	0	0.075	0	0	0	0	0	0
NC_002953.3	1508098	C	G	SAS_RS07345	sulfite reductase subunit alpha	1	ACT	AGT	T	S	2	0	0	0.975	0	0	0	0	0	0	0	0	0	0.075	0	0	0	0	0	0	0
NC_002953.3	1512778	T	A	SAS_RS07380	hypothetical protein	-1	TTC	TAC	F	Y	2	0	0	0	0	0	0	0	0	0	0	0	0	0	0	0.225	0	0	0	0	0
NC_002953.3	1839866	T	G			0					-1	0	0	0.275	0	0	0	0	0	0	0	0	0	0	0	0	0	0	0	0	0
NC_002953.3	1886279	T	C			0					-1	0	0	0	0	0	0.125	0	0	0	0	0	0	0	0	0	0	0	0	0	0
NC_002953.3	1892242	T	A			0					-1	0	0.15	0	0	0	0	0	0	0	0	0	0	0	0	0	0	0	0	0	0
NC_002953.3	1914095	G	A	SAS_RS09425	foldase	1	GTA	ATA	V	I	1	0.95	0	0	0	0	0	0	0	0	0	0.625	0	0	0	0	0	0	0	0	0
NC_002953.3	1923186	C	A	SAS_RS09460	transcriptional regulator	-1	CGC	CGA	R	R	3	0	0	0	0	0	0	0	0	0	0	0.125	0	0	0	0	0	0	0	0	0
NC_002953.3	1945482	C	G	SAS_RS09685	2-hydroxyacid dehydrogenase	-1	CTT	GTT	L	V	1	0	0	0	0	0	0.5	0	0	0	0	0	0	0	0	0	0.675	0	0	0	0
NC_002953.3	1985301	T	A			0					-1	0	0	0	0	0	0	0	0.325	0	0	0	0	0	0	0	0	0	0	0	0
NC_002953.3	2004992	G	A			0					-1	0	0	0	0	0	0	0	0	0	0	0	0	0	0.325	0	0	0	0	0	0
NC_002953.3	2200113	G	A	SAS_RS11115	uncharacterized protein	-1	GCT	ACT	A	T	1	0	0	0	0	0	0	0	0.375	0	0	0	0	0	0	0	0	0	0.4	0	0
NC_002953.3	2208902	AC	A			0					-1	0	0	0	0	0	0	0	0	0	0	0.125	0	0	0	0	0	0	0	0	0
NC_002953.3	2223288	C	T	SAS_RS11185	methicillin resistance protein FmtB	-1	ACC	ATC	T	I	2	0	0	0.425	0	0	0	0	0	0	0	0	0	0	0	0	0	0	0	0	0
NC_002953.3	2232539	G	A			0					-1	0	0	0	0	0	0	0	0	0	0	0	0	0.825	0	0	0	0	0	0	0
NC_002953.3	2338045	G	C	SAS_RS11875	urease accessory protein	1	CGT	CCT	R	P	2	0	0	0	0	0	0	0	0	0.1	0	0	0	0	0	0	0	0	0	0	0
NC_002953.3	2362203	T	A	SAS_RS12000	RpiR family transcriptional regulator	1	TTT	TTA	F	L	3	0	0	0	0	0	0	0	0	0	0.225	0	0	0	0	0	0	0	0	0	0
NC_002953.3	2379210	G	T	SAS_RS12080	urocanate hydratase	-1	TGC	TTC	C	F	2	0	0	0	0	0	0	0	0	0	0	0	0.1	0	0	0	0	0	0	0	0
NC_002953.3	2407915	G	A	SAS_RS12235	DNA-binding response regulator	1	GAA	AAA	E	K	1	0	0	0	0	0	0	0	0.325	0	0	0	0	0	0	0	0	0	0.45	0	0
NC_002953.3	2412116	C	A	SAS_RS12255	malate:quinone oxidoreductase	-1	CAC	CAA	H	Q	3	0	0	0	0	0	0	0	0	0	0	0	0	0	0.375	0	0	0	0	0	0
NC_002953.3	2474326	G	A	SAS_RS12570	hypothetical protein	-1	TAG	TAA	*	*	3	0	0	0	0	0	0	0	0	0	0	0.35	0	0	0	0	0	0	0	0	0
NC_002953.3	2485521	C	T	SAS_RS12635	glycerate kinase	1	ACC	ATC	T	I	2	0	0	0	0	0.25	0	0	0	0	0	0	0	0	0	0	0	0	0	0	0
NC_002953.3	2553454	C	A	SAS_RS12975	accumulation-associated protein	-1	CGG	AGG	R	R	1	0	0	0	0	0	0	0	0	0	0	0	0	0	0.3	0	0	0	0	0	0
NC_002953.3	2597224	C	T			0					-1	0	0	0	0	0	0.15	0	0	0	0	0	0	0	0	0	0	0	0	0	0
NC_002953.3	2602946	G	T	SAS_RS13205	holin-like protein CidB	-1	GCC	TCC	A	S	1	0	0.975	0	0	0	0	0	0	0	0	0	0.75	0	0	0	0	0	0	0	0
NC_002953.3	2623997	G	A			0					-1	0	0	0.125	0	0	0	0	0	0	0	0	0	0	0	0	0	0	0	0	0
NC_002953.3	2632830	G	C	SAS_RS13340	CHAP domain-containing protein	-1	TGC	TCC	C	S	2	0	0	0.2	0	0	0	0	0	0	0	0	0	0	0	0	0	0	0	0	0
NC_002953.3	2641524	A	G	SAS_RS13390	glyoxalase	-1	ATC	GTC	I	V	1	0	0	0	0	0	0	0	0	0	0	0	0	0	0.075	0	0	0	0	0	0
NC_002953.3	2667682	G	C			0					-1	0.1	0	0	0	0	0	0	0	0	0	0	0	0	0	0	0	0	0	0	0
NC_002953.3	2682764	G	C	SAS_RS13620	anaerobic ribonucleoside-triphosphate reductase activating protein	-1	TGA	TCA	*	S	2	0	0	0	0.8	0	0	0	0	0	0	0	0	0	0	0	0	0	0	0	0
NC_002953.3	2691066	G	T	SAS_RS13665	hypothetical protein	1	TTG	TTT	L	F	3	0	0	0.55	0	0	0	0	0	0	0	0	0	0	0	0	0	0	0	0	0
NC_002953.3	2701801	C	A	SAS_RS13715	clumping factor B	-1	ATC	ATA	I	I	3	0	0	0	0	0	0	0	0	0	0	0.275	0	0	0	0	0	0	0	0	0
NC_002953.3	2725891	G	A	SAS_RS13800	hypothetical protein	-1	AGC	AAC	S	N	2	0	0	0	0	0	0	0	0.3	0	0	0	0	0	0	0	0	0	0.375	0	0
NC_002953.3	2727708	G	A	SAS_RS13810	accessory Sec system glycosyltransferase GtfA	-1	GGT	GAT	G	D	2	0	0	0	0	0	0	0	0	0	0	0	0	0	0	0.225	0	0	0	0	0
